# Supplementary material for: Removal of Pesticides from Lemon and Vegetables Using Electrolyzed Water Kitchen Devices
Source: Molecules. 2024 Dec 8;29(23):5797. doi: 10.3390/molecules29235797 (PMC11643934; doi:10.3390/molecules29235797)
Supplement: Supplementary file 1 [file molecules-29-05797-s001.zip]

Archive with 1 entries (1 files):
- molecules-3288827-supplementary.pdf
